# Supplementary material for: Two new records of the genus Trioxys (Hymenoptera, Braconidae, Aphidiinae) parasitic on bamboo aphids from South Korea
Source: Biodivers Data J. 2024 Mar 14;12:e118599. doi: 10.3897/BDJ.12.e118599 (PMC10958183; doi:10.3897/BDJ.12.e118599)
Supplement: XML Treatment for Trioxys liui [file BDJ.12.e118599-treatment1.xml]

<!DOCTYPE tp:taxon-treatment
  PUBLIC "-//TaxonX//DTD Taxonomic Treatment Publishing DTD v0 20100105//EN" "tax-treatment-NSO.dtd">
<tp:taxon-treatment xmlns:tp="http://www.plazi.org/taxpub"><tp:treatment-meta><mixed-citation publication-type="journal"><person-group><name><surname>Kim</surname><given-names>Sangjin</given-names></name><name><surname>Sohn</surname><given-names>Juhyeong</given-names></name><name><surname>Kim</surname><given-names>Hyojoong</given-names></name></person-group><article-title>Two new records of the genus <italic><tp:taxon-name><tp:taxon-name-part taxon-name-part-type="genus" reg="Trioxys">Trioxys</tp:taxon-name-part></tp:taxon-name></italic> (<tp:taxon-name><tp:taxon-name-part taxon-name-part-type="order">Hymenoptera</tp:taxon-name-part></tp:taxon-name>, <tp:taxon-name><tp:taxon-name-part taxon-name-part-type="family">Braconidae</tp:taxon-name-part></tp:taxon-name>, <tp:taxon-name><tp:taxon-name-part taxon-name-part-type="subfamily">Aphidiinae</tp:taxon-name-part></tp:taxon-name>) parasitic on bamboo aphids from South Korea</article-title><source>Biodivers Data J</source><day>14</day><month>03</month><year>2024</year><volume>12</volume><pub-id pub-id-type="doi">10.3897/BDJ.12.e118599</pub-id></mixed-citation></tp:treatment-meta><tp:nomenclature><tp:taxon-name>
            <object-id xmlns:xlink="http://www.w3.org/1999/xlink" content-type="arpha" xlink:type="simple">E24207D1-7A28-5DD0-A101-6E2156743BD0</object-id>
            <tp:taxon-name-part taxon-name-part-type="genus">Trioxys</tp:taxon-name-part>
            <tp:taxon-name-part taxon-name-part-type="species">liui</tp:taxon-name-part>
            <object-id xmlns:xlink="http://www.w3.org/1999/xlink" xlink:type="simple" object-id-type="GenBank">PP373116</object-id>
            <object-id xmlns:xlink="http://www.w3.org/1999/xlink" xlink:type="simple" object-id-type="GenBank">PP373117</object-id>
          </tp:taxon-name><tp:taxon-authority>Chou &amp; Chou, 1993</tp:taxon-authority><tp:nomenclature-citation-list><tp:nomenclature-citation><tp:taxon-name>
                <tp:taxon-name-part taxon-name-part-type="genus" reg="Trioxys"/>
                <tp:taxon-name-part taxon-name-part-type="species" reg="liui"/>
              </tp:taxon-name><comment><italic><tp:taxon-name><tp:taxon-name-part taxon-name-part-type="genus" reg="Trioxys">Trioxys</tp:taxon-name-part><tp:taxon-name-part taxon-name-part-type="species" reg="liui">liui</tp:taxon-name-part></tp:taxon-name></italic> Chou &amp; Chou, 1993 - <xref ref-type="bibr" rid="B10997931">Chou and Chou (1993)</xref>: 375-378.</comment></tp:nomenclature-citation><tp:nomenclature-citation><tp:taxon-name>
                <tp:taxon-name-part taxon-name-part-type="genus" reg="Trioxys"/>
                <tp:taxon-name-part taxon-name-part-type="species" reg="liui"/>
              </tp:taxon-name><comment><italic><tp:taxon-name><tp:taxon-name-part taxon-name-part-type="genus" reg="Trioxys">Trioxys</tp:taxon-name-part></tp:taxon-name></italic> sp. <xref ref-type="bibr" rid="B11036335">Starý and Schlinger (1967)</xref>, 1967: 127.</comment></tp:nomenclature-citation><tp:nomenclature-citation><tp:taxon-name>
                <tp:taxon-name-part taxon-name-part-type="genus" reg="Trioxys"/>
                <tp:taxon-name-part taxon-name-part-type="species" reg="liui"/>
              </tp:taxon-name><comment><italic><tp:taxon-name><tp:taxon-name-part taxon-name-part-type="genus" reg="Trioxys">Trioxys</tp:taxon-name-part><tp:taxon-name-part taxon-name-part-type="species" reg="bambusa">bambusa</tp:taxon-name-part></tp:taxon-name></italic> Liu, 1975 - <xref ref-type="bibr" rid="B11036304">Liu (1975)</xref>: 69 (nomen nudum).</comment></tp:nomenclature-citation></tp:nomenclature-citation-list></tp:nomenclature><tp:treatment-sec sec-type="materials"><title>Materials</title><list list-type="alpha-lower" list-content="occurrences"><list-item><p><bold>Type status:</bold> <named-content xmlns:xlink="http://www.w3.org/1999/xlink" content-type="dwc:typeStatus" xlink:type="simple">Other material</named-content>. <bold>Occurrence:</bold> individualCount: <named-content xmlns:xlink="http://www.w3.org/1999/xlink" content-type="dwc:individualCount" xlink:type="simple">6</named-content>; sex: <named-content xmlns:xlink="http://www.w3.org/1999/xlink" content-type="dwc:sex" xlink:type="simple">female</named-content>; lifeStage: <named-content xmlns:xlink="http://www.w3.org/1999/xlink" content-type="dwc:lifeStage" xlink:type="simple">adult</named-content>; occurrenceStatus: <named-content xmlns:xlink="http://www.w3.org/1999/xlink" content-type="dwc:occurrenceStatus" xlink:type="simple">present</named-content>; preparations: <named-content xmlns:xlink="http://www.w3.org/1999/xlink" content-type="dwc:preparations" xlink:type="simple">in 80% ethanol and dry-specimen</named-content>; occurrenceID: <named-content xmlns:xlink="http://www.w3.org/1999/xlink" content-type="dwc:occurrenceID" xlink:type="simple">1A829D92-1D9D-5A03-BB52-E23958988DE4</named-content>; <bold>Taxon:</bold> scientificName: <named-content xmlns:xlink="http://www.w3.org/1999/xlink" content-type="dwc:scientificName" xlink:type="simple"><tp:taxon-name><tp:taxon-name-part taxon-name-part-type="genus" reg="Trioxys">Trioxys</tp:taxon-name-part><tp:taxon-name-part taxon-name-part-type="species" reg="liui">liui</tp:taxon-name-part></tp:taxon-name> Chou &amp; Chou, 1993</named-content>; kingdom: <named-content xmlns:xlink="http://www.w3.org/1999/xlink" content-type="dwc:kingdom" xlink:type="simple"><tp:taxon-name><tp:taxon-name-part taxon-name-part-type="kingdom">Animalia</tp:taxon-name-part></tp:taxon-name></named-content>; phylum: <named-content xmlns:xlink="http://www.w3.org/1999/xlink" content-type="dwc:phylum" xlink:type="simple"><tp:taxon-name><tp:taxon-name-part taxon-name-part-type="phylum">Arthropoda</tp:taxon-name-part></tp:taxon-name></named-content>; class: <named-content xmlns:xlink="http://www.w3.org/1999/xlink" content-type="dwc:class" xlink:type="simple"><tp:taxon-name><tp:taxon-name-part taxon-name-part-type="class">Insecta</tp:taxon-name-part></tp:taxon-name></named-content>; order: <named-content xmlns:xlink="http://www.w3.org/1999/xlink" content-type="dwc:order" xlink:type="simple"><tp:taxon-name><tp:taxon-name-part taxon-name-part-type="order">Hymenoptera</tp:taxon-name-part></tp:taxon-name></named-content>; family: <named-content xmlns:xlink="http://www.w3.org/1999/xlink" content-type="dwc:family" xlink:type="simple"><tp:taxon-name><tp:taxon-name-part taxon-name-part-type="family">Braconidae</tp:taxon-name-part></tp:taxon-name></named-content>; genus: <named-content xmlns:xlink="http://www.w3.org/1999/xlink" content-type="dwc:genus" xlink:type="simple"><tp:taxon-name><tp:taxon-name-part taxon-name-part-type="genus">Trioxys</tp:taxon-name-part></tp:taxon-name></named-content>; specificEpithet: <named-content xmlns:xlink="http://www.w3.org/1999/xlink" content-type="dwc:specificEpithet" xlink:type="simple"><tp:taxon-name><tp:taxon-name-part taxon-name-part-type="genus" reg="Trioxys"/><tp:taxon-name-part taxon-name-part-type="species" reg="liui">liui</tp:taxon-name-part></tp:taxon-name></named-content>; taxonRank: <named-content xmlns:xlink="http://www.w3.org/1999/xlink" content-type="dwc:taxonRank" xlink:type="simple">species</named-content>; scientificNameAuthorship: <named-content xmlns:xlink="http://www.w3.org/1999/xlink" content-type="dwc:scientificNameAuthorship" xlink:type="simple">Chou &amp; Chou, 1993</named-content>; <bold>Location:</bold> higherGeography: <named-content xmlns:xlink="http://www.w3.org/1999/xlink" content-type="dwc:higherGeography" xlink:type="simple">East Asia</named-content>; country: <named-content xmlns:xlink="http://www.w3.org/1999/xlink" content-type="dwc:country" xlink:type="simple">South Korea</named-content>; countryCode: <named-content xmlns:xlink="http://www.w3.org/1999/xlink" content-type="dwc:countryCode" xlink:type="simple">KR</named-content>; stateProvince: <named-content xmlns:xlink="http://www.w3.org/1999/xlink" content-type="dwc:stateProvince" xlink:type="simple">Jeollabuk-do</named-content>; municipality: <named-content xmlns:xlink="http://www.w3.org/1999/xlink" content-type="dwc:municipality" xlink:type="simple">Gunsan-si</named-content>; locality: <named-content xmlns:xlink="http://www.w3.org/1999/xlink" content-type="dwc:locality" xlink:type="simple">290-2, Singwan-dong</named-content>; <bold>Identification:</bold> identifiedBy: <named-content xmlns:xlink="http://www.w3.org/1999/xlink" content-type="dwc:identifiedBy" xlink:type="simple">Sangjin Kim, JuHyeong Sohn, Hyojoong Kim</named-content>; <bold>Event:</bold> eventDate: <named-content xmlns:xlink="http://www.w3.org/1999/xlink" content-type="dwc:eventDate" xlink:type="simple">08-11-2022</named-content>; year: <named-content xmlns:xlink="http://www.w3.org/1999/xlink" content-type="dwc:year" xlink:type="simple">2022</named-content>; month: <named-content xmlns:xlink="http://www.w3.org/1999/xlink" content-type="dwc:month" xlink:type="simple">11</named-content>; day: <named-content xmlns:xlink="http://www.w3.org/1999/xlink" content-type="dwc:day" xlink:type="simple">8</named-content>; <bold>Record Level:</bold> institutionCode: <named-content xmlns:xlink="http://www.w3.org/1999/xlink" content-type="dwc:institutionCode" xlink:type="simple">KSNU</named-content>; basisOfRecord: <named-content xmlns:xlink="http://www.w3.org/1999/xlink" content-type="dwc:basisOfRecord" xlink:type="simple">preserved specimen</named-content></p></list-item></list></tp:treatment-sec><tp:treatment-sec sec-type="Description"><title>Description</title><p><bold>Female.</bold> Length of body about 1.99 mm (Figure Fig. <xref ref-type="fig" rid="F10997701">1</xref>A). Length of forewing 1.67 mm (Fig. <xref ref-type="fig" rid="F10997701">1</xref>K).</p><p><bold>Head.</bold> Eyes oval, sparsely setose. Tentorial index 0.20 (Fig. <xref ref-type="fig" rid="F10997701">1</xref>D). Clypeus oval with 6 setae. Malar space 0.09 times as long as longitudinal eye diameter. Antenna 11-segmented (Fig. <xref ref-type="fig" rid="F10997701">1</xref>B). F1 equal with F2 (Fig. <xref ref-type="fig" rid="F10997701">1</xref>C). F1 and F2 4.1 and 3.4 times as long as their width at the middle, respectively. F1 and F2 are with two and three longitudinal placodes, respectively. Maxillary palp with four palpomeres, labial palp with two palpomeres. Ratio of eye to temple in dorsal view 0.7. Face width/height ratio 1.3 (Fig. <xref ref-type="fig" rid="F10997701">1</xref>D).</p><p><bold>Mesosoma.</bold> Mesoscutum with notaulices on anterior part, dorsal surface smooth, scarcely setose (Fig. <xref ref-type="fig" rid="F10997701">1</xref>E). Head width/mesoscutum width ratio 1.4. Propodeum areolated, areola length/width ratio subequal (1.01×) (Fig. <xref ref-type="fig" rid="F10997701">1</xref>F). Pterostigma 3.6 times as long as width. Ratio of pterostigma length to R1 vein (= metacarpus) length 1.4. r and RS veins extended (Fig. <xref ref-type="fig" rid="F10997701">1</xref>D).</p><p><bold>Metasoma.</bold> Petiole 1.5 times as long as wide at spiracles (Fig. <xref ref-type="fig" rid="F10997701">1</xref>I and J). Ovipositor sheath stout, concave on ventral margin. Ratio of ovipositor sheath width/length 2.0 at base (Fig. <xref ref-type="fig" rid="F10997701">1</xref>G). Anal prongs (= accessory prongs) almost straight, slightly curved upwards at apex. Dorsal side of prongs four setae, with one claw-like apical bristle and two setae at apex (Figure 2H).</p><p><bold>Colour.</bold> Antenna brown; scape, pedicel and F1 yellowish-brown. Head and face dark brown, clypeus with mouth-parts yellowish-brown. Mesosoma and metasoma brown; Petiole yellowish-brown. Legs yellowish-brown with dark apices.</p><p><bold>Parasite of</bold>: <italic><tp:taxon-name><tp:taxon-name-part taxon-name-part-type="genus" reg="Takecallis">Takecallis</tp:taxon-name-part><tp:taxon-name-part taxon-name-part-type="species" reg="taiwana">taiwana</tp:taxon-name-part></tp:taxon-name></italic> on <italic><tp:taxon-name><tp:taxon-name-part taxon-name-part-type="genus" reg="Sasa">Sasa</tp:taxon-name-part><tp:taxon-name-part taxon-name-part-type="species" reg="borealis">borealis</tp:taxon-name-part></tp:taxon-name></italic></p></tp:treatment-sec><tp:treatment-sec><!--Section generated to contain objects referenced in tp:taxon-treatment.--><fig id="F10997701" position="float" orientation="portrait"><object-id xmlns:xlink="http://www.w3.org/1999/xlink" content-type="arpha" xlink:type="simple">AD0B8AC8-D767-55FC-8847-08EB5DA0DC2B</object-id><object-id xmlns:xlink="http://www.w3.org/1999/xlink" content-type="doi" xlink:type="simple">10.3897/BDJ.12.e118599.figure1</object-id><label>Figure 1.</label><caption><p><italic><tp:taxon-name><tp:taxon-name-part taxon-name-part-type="genus" reg="Trioxys">Trioxys</tp:taxon-name-part><tp:taxon-name-part taxon-name-part-type="species" reg="liui">liui</tp:taxon-name-part></tp:taxon-name></italic>: <bold>A</bold> Habitus; <bold>B</bold> Antenna; <bold>C</bold> F1 and F2; <bold>D</bold> Head; <bold>E</bold> Mesoscutum; <bold>F</bold> Propodeum; <bold>G</bold> Ovipositor; <bold>H</bold> Prong; <bold>I</bold> Dorsal view of petiole; <bold>J</bold> Lateral view of petiole; <bold>K</bold> Forewing.</p></caption><graphic xmlns:xlink="http://www.w3.org/1999/xlink" xlink:href="bdj-12-e118599-g001.jpg" position="float" id="oo_958687.jpg" orientation="portrait" xlink:type="simple"><uri content-type="original_file" xlink:type="simple">https://binary.pensoft.net/fig/958687</uri></graphic></fig></tp:treatment-sec><ref-list><ref id="B10997931"><element-citation xmlns:xlink="http://www.w3.org/1999/xlink" publication-type="article" xlink:type="simple"><person-group person-group-type="author"><name name-style="western"><surname>Chou</surname><given-names>L. Y.</given-names></name><name name-style="western"><surname>Chou</surname><given-names>K. C.</given-names></name></person-group><year>1993</year><article-title>A new species of <italic><tp:taxon-name><tp:taxon-name-part taxon-name-part-type="genus" reg="Trioxys">Trioxys</tp:taxon-name-part></tp:taxon-name></italic> (<tp:taxon-name><tp:taxon-name-part taxon-name-part-type="order">Hymenoptera</tp:taxon-name-part></tp:taxon-name>: <tp:taxon-name><tp:taxon-name-part taxon-name-part-type="family">Braconidae</tp:taxon-name-part></tp:taxon-name>) from Taiwan</article-title><source>Chinese Journal of Entomology</source><volume>13</volume><issue>4</issue><fpage>375</fpage><lpage>378</lpage><pub-id pub-id-type="doi">10.6660/TESFE.1993036</pub-id></element-citation></ref><ref id="B11036335"><element-citation xmlns:xlink="http://www.w3.org/1999/xlink" publication-type="book" xlink:type="simple"><person-group person-group-type="author"><name name-style="western"><surname>Starý</surname><given-names>Petr</given-names></name><name name-style="western"><surname>Schlinger</surname><given-names>E. I.</given-names></name></person-group><year>1967</year><source>A revision of the far east Asian <tp:taxon-name><tp:taxon-name-part taxon-name-part-type="family">Aphidiidae</tp:taxon-name-part></tp:taxon-name> (<tp:taxon-name><tp:taxon-name-part taxon-name-part-type="order">Hymenoptera</tp:taxon-name-part></tp:taxon-name>)</source><publisher-name>Springer</publisher-name><publisher-loc>Dordrecht</publisher-loc><pub-id pub-id-type="doi">10.1007/978-94-017-6337-0</pub-id></element-citation></ref><ref id="B11036304"><element-citation xmlns:xlink="http://www.w3.org/1999/xlink" publication-type="article" xlink:type="simple"><person-group person-group-type="author"><name name-style="western"><surname>Liu</surname><given-names>C. S.</given-names></name></person-group><year>1975</year><article-title>Aphid parasites and their propagation in Taiwan.</article-title><source>Journal of Agricultural Research of China</source><volume>24</volume><issue>3-4</issue><fpage>62</fpage><lpage>84</lpage><comment content-type="language">Chinese</comment></element-citation></ref></ref-list></tp:taxon-treatment>
