# Supplementary material for: Two new records of the genus Trioxys (Hymenoptera, Braconidae, Aphidiinae) parasitic on bamboo aphids from South Korea
Source: Biodivers Data J. 2024 Mar 14;12:e118599. doi: 10.3897/BDJ.12.e118599 (PMC10958183; doi:10.3897/BDJ.12.e118599)
Supplement: XML Treatment for Trioxys remaudierei [file BDJ.12.e118599-treatment2.xml]

<!DOCTYPE tp:taxon-treatment
  PUBLIC "-//TaxonX//DTD Taxonomic Treatment Publishing DTD v0 20100105//EN" "tax-treatment-NSO.dtd">
<tp:taxon-treatment xmlns:tp="http://www.plazi.org/taxpub"><tp:treatment-meta><mixed-citation publication-type="journal"><person-group><name><surname>Kim</surname><given-names>Sangjin</given-names></name><name><surname>Sohn</surname><given-names>Juhyeong</given-names></name><name><surname>Kim</surname><given-names>Hyojoong</given-names></name></person-group><article-title>Two new records of the genus <italic><tp:taxon-name><tp:taxon-name-part taxon-name-part-type="genus" reg="Trioxys">Trioxys</tp:taxon-name-part></tp:taxon-name></italic> (<tp:taxon-name><tp:taxon-name-part taxon-name-part-type="order">Hymenoptera</tp:taxon-name-part></tp:taxon-name>, <tp:taxon-name><tp:taxon-name-part taxon-name-part-type="family">Braconidae</tp:taxon-name-part></tp:taxon-name>, <tp:taxon-name><tp:taxon-name-part taxon-name-part-type="subfamily">Aphidiinae</tp:taxon-name-part></tp:taxon-name>) parasitic on bamboo aphids from South Korea</article-title><source>Biodivers Data J</source><day>14</day><month>03</month><year>2024</year><volume>12</volume><pub-id pub-id-type="doi">10.3897/BDJ.12.e118599</pub-id></mixed-citation></tp:treatment-meta><tp:nomenclature><tp:taxon-name>
            <object-id xmlns:xlink="http://www.w3.org/1999/xlink" content-type="arpha" xlink:type="simple">BF6C6285-558C-5605-ABB4-58A92A4784D8</object-id>
            <tp:taxon-name-part taxon-name-part-type="genus">Trioxys</tp:taxon-name-part>
            <tp:taxon-name-part taxon-name-part-type="species">remaudierei</tp:taxon-name-part>
            <object-id xmlns:xlink="http://www.w3.org/1999/xlink" xlink:type="simple" object-id-type="GenBank">PP373118</object-id>
            <object-id xmlns:xlink="http://www.w3.org/1999/xlink" xlink:type="simple" object-id-type="GenBank">PP373119</object-id>
          </tp:taxon-name><tp:taxon-authority>Starý &amp; Rakhshani, 2017</tp:taxon-authority><tp:nomenclature-citation-list><tp:nomenclature-citation><tp:taxon-name>
                <tp:taxon-name-part taxon-name-part-type="genus" reg="Trioxys"/>
                <tp:taxon-name-part taxon-name-part-type="species" reg="remaudierei"/>
              </tp:taxon-name><comment><italic><tp:taxon-name><tp:taxon-name-part taxon-name-part-type="genus" reg="Trioxys">Trioxys</tp:taxon-name-part><tp:taxon-name-part taxon-name-part-type="species" reg="remaudierei">remaudierei</tp:taxon-name-part></tp:taxon-name></italic> Starý &amp; Rakhshani, 2017 - <xref ref-type="bibr" rid="B10998121">Rakhshani et al. (2017)</xref>: 1237-1248.</comment></tp:nomenclature-citation></tp:nomenclature-citation-list></tp:nomenclature><tp:treatment-sec sec-type="materials"><title>Materials</title><list list-type="alpha-lower" list-content="occurrences"><list-item><p><bold>Type status:</bold> <named-content xmlns:xlink="http://www.w3.org/1999/xlink" content-type="dwc:typeStatus" xlink:type="simple">Other material</named-content>. <bold>Occurrence:</bold> individualCount: <named-content xmlns:xlink="http://www.w3.org/1999/xlink" content-type="dwc:individualCount" xlink:type="simple">7</named-content>; sex: <named-content xmlns:xlink="http://www.w3.org/1999/xlink" content-type="dwc:sex" xlink:type="simple">female</named-content>; lifeStage: <named-content xmlns:xlink="http://www.w3.org/1999/xlink" content-type="dwc:lifeStage" xlink:type="simple">adult</named-content>; occurrenceStatus: <named-content xmlns:xlink="http://www.w3.org/1999/xlink" content-type="dwc:occurrenceStatus" xlink:type="simple">present</named-content>; preparations: <named-content xmlns:xlink="http://www.w3.org/1999/xlink" content-type="dwc:preparations" xlink:type="simple">in 80% ethanol, dry-specimen</named-content>; occurrenceID: <named-content xmlns:xlink="http://www.w3.org/1999/xlink" content-type="dwc:occurrenceID" xlink:type="simple">98714FFC-467A-5148-97A4-D142E794F19F</named-content>; <bold>Taxon:</bold> scientificName: <named-content xmlns:xlink="http://www.w3.org/1999/xlink" content-type="dwc:scientificName" xlink:type="simple">Trioxy <tp:taxon-name><tp:taxon-name-part taxon-name-part-type="genus" reg="Trioxys"/><tp:taxon-name-part taxon-name-part-type="species" reg="remaudierei">remaudierei</tp:taxon-name-part></tp:taxon-name> Starý &amp; Rakhshani, 2017</named-content>; kingdom: <named-content xmlns:xlink="http://www.w3.org/1999/xlink" content-type="dwc:kingdom" xlink:type="simple"><tp:taxon-name><tp:taxon-name-part taxon-name-part-type="kingdom">Animalia</tp:taxon-name-part></tp:taxon-name></named-content>; phylum: <named-content xmlns:xlink="http://www.w3.org/1999/xlink" content-type="dwc:phylum" xlink:type="simple"><tp:taxon-name><tp:taxon-name-part taxon-name-part-type="phylum">Arthropoda</tp:taxon-name-part></tp:taxon-name></named-content>; class: <named-content xmlns:xlink="http://www.w3.org/1999/xlink" content-type="dwc:class" xlink:type="simple"><tp:taxon-name><tp:taxon-name-part taxon-name-part-type="class">Insecta</tp:taxon-name-part></tp:taxon-name></named-content>; order: <named-content xmlns:xlink="http://www.w3.org/1999/xlink" content-type="dwc:order" xlink:type="simple"><tp:taxon-name><tp:taxon-name-part taxon-name-part-type="order">Hymenoptera</tp:taxon-name-part></tp:taxon-name></named-content>; family: <named-content xmlns:xlink="http://www.w3.org/1999/xlink" content-type="dwc:family" xlink:type="simple"><tp:taxon-name><tp:taxon-name-part taxon-name-part-type="family">Braconidae</tp:taxon-name-part></tp:taxon-name></named-content>; genus: <named-content xmlns:xlink="http://www.w3.org/1999/xlink" content-type="dwc:genus" xlink:type="simple"><tp:taxon-name><tp:taxon-name-part taxon-name-part-type="genus">Trioxys</tp:taxon-name-part></tp:taxon-name></named-content>; specificEpithet: <named-content xmlns:xlink="http://www.w3.org/1999/xlink" content-type="dwc:specificEpithet" xlink:type="simple"><tp:taxon-name><tp:taxon-name-part taxon-name-part-type="genus" reg="Trioxys"/><tp:taxon-name-part taxon-name-part-type="species" reg="remaudierei">remaudierei</tp:taxon-name-part></tp:taxon-name></named-content>; scientificNameAuthorship: <named-content xmlns:xlink="http://www.w3.org/1999/xlink" content-type="dwc:scientificNameAuthorship" xlink:type="simple">Starý &amp; Rakhshani, 2017</named-content>; <bold>Location:</bold> higherGeography: <named-content xmlns:xlink="http://www.w3.org/1999/xlink" content-type="dwc:higherGeography" xlink:type="simple">East Asia</named-content>; country: <named-content xmlns:xlink="http://www.w3.org/1999/xlink" content-type="dwc:country" xlink:type="simple">South Korea</named-content>; countryCode: <named-content xmlns:xlink="http://www.w3.org/1999/xlink" content-type="dwc:countryCode" xlink:type="simple">KR</named-content>; stateProvince: <named-content xmlns:xlink="http://www.w3.org/1999/xlink" content-type="dwc:stateProvince" xlink:type="simple">Jeollabuk-do</named-content>; municipality: <named-content xmlns:xlink="http://www.w3.org/1999/xlink" content-type="dwc:municipality" xlink:type="simple">Gimje-si</named-content>; locality: <named-content xmlns:xlink="http://www.w3.org/1999/xlink" content-type="dwc:locality" xlink:type="simple">Cheongha-myeon</named-content>; verbatimLocality: <named-content xmlns:xlink="http://www.w3.org/1999/xlink" content-type="dwc:verbatimLocality" xlink:type="simple">119, Jangsan-ri</named-content>; <bold>Identification:</bold> identifiedBy: <named-content xmlns:xlink="http://www.w3.org/1999/xlink" content-type="dwc:identifiedBy" xlink:type="simple">Sangjin Kim, JuHyeong Sohn, Hyojoong Kim</named-content>; <bold>Event:</bold> eventDate: <named-content xmlns:xlink="http://www.w3.org/1999/xlink" content-type="dwc:eventDate" xlink:type="simple">07-11-2022</named-content>; year: <named-content xmlns:xlink="http://www.w3.org/1999/xlink" content-type="dwc:year" xlink:type="simple">2022</named-content>; month: <named-content xmlns:xlink="http://www.w3.org/1999/xlink" content-type="dwc:month" xlink:type="simple">11</named-content>; day: <named-content xmlns:xlink="http://www.w3.org/1999/xlink" content-type="dwc:day" xlink:type="simple">7</named-content>; <bold>Record Level:</bold> language: <named-content xmlns:xlink="http://www.w3.org/1999/xlink" content-type="dwc:language" xlink:type="simple">en</named-content>; institutionCode: <named-content xmlns:xlink="http://www.w3.org/1999/xlink" content-type="dwc:institutionCode" xlink:type="simple">KSNU</named-content></p></list-item></list></tp:treatment-sec><tp:treatment-sec sec-type="Description"><title>Description</title><p><bold>Female.</bold> Length of body about 2.3 mm (Fig. <xref ref-type="fig" rid="F10997893">2</xref>A). Length of forewing 1.9 mm (Fig. <xref ref-type="fig" rid="F10997893">2</xref>K).</p><p><bold>Head.</bold> Eyes oval, sparsely setose. Tentorial index 0.14 (Fig. <xref ref-type="fig" rid="F10997893">2</xref>D). Clypeus oval with seven setae. Malar space 0.08 times as long as longitudinal eye diameter. Antenna 11-segmented (Fig. <xref ref-type="fig" rid="F10997893">2</xref>B). F1 slightly shorter than F2 (F2 1.07 times as long as F1) (Fig. <xref ref-type="fig" rid="F10997893">2</xref>C). F1 and F2 5.0 and 4.1 times as long as their width at the middle, respectively. F1 without longitudinal placodes and F2 with 3-4 longitudinal placodes. Maxillary palp with four palpomeres, labial palp with two palpomeres. Ratio of eye to temple in dorsal view 0.6. Face width/height ratio 1.2 (Fig. <xref ref-type="fig" rid="F10997893">2</xref>D).</p><p><bold>Mesosoma.</bold> Mesoscutum with notaulices on anterior part, dorsal surface smooth, two rows of scarcely setose start at end of notaulus (Fig. <xref ref-type="fig" rid="F10997893">2</xref>E). Head width/mesoscutum width ratio 1.3. Propodeum areolated, areola length/width ratio 1.2 (Fig. <xref ref-type="fig" rid="F10997893">2</xref>F). Pterostigma 3.5 times as long as width. Ratio of pterostigma length to R1 vein (= metacarpus) length 2.5 (Fig. <xref ref-type="fig" rid="F10997893">2</xref>K). r and RS veins extended.</p><p><bold>Metasoma.</bold> Petiole 2.0 times as long as wide at spiracles (Fig. <xref ref-type="fig" rid="F10997893">2</xref>I and J). Ovipositor sheath elongate, gently concave on ventral margin. Ratio of ovipositor sheath width/length 2.8 at base (Fig. <xref ref-type="fig" rid="F10997893">2</xref>G). Anal prongs (= accessory prongs) long and straight upwards, bifurcated on apical one-third to two-thirds (apical one-third are four, apcial half is two, apical two-third is one), each having one claw-like apical bristle and one seta at apex with two or three setae at dorsal side (Fig. <xref ref-type="fig" rid="F10997893">2</xref>H).</p><p><bold>Colour.</bold> Antenna brown; scape, pedicel, F1 and F2 yellowish-brown, sometimes dorsal part of F2 brown; Head, face and clypeus with mouth-parts dark brown. Dorsal side of mesoscutum and metasoma dark brown, except light brown propodeum and yellowish-brown petiole. Legs yellowish-brown with dark apices.</p><p><bold>Parasite of</bold>: <italic><tp:taxon-name><tp:taxon-name-part taxon-name-part-type="genus" reg="Takecallis">T.</tp:taxon-name-part><tp:taxon-name-part taxon-name-part-type="species" reg="arundinariae">arundinariae</tp:taxon-name-part></tp:taxon-name></italic> on <italic><tp:taxon-name><tp:taxon-name-part taxon-name-part-type="genus" reg="Phyllostachys">Phyllostachys</tp:taxon-name-part><tp:taxon-name-part taxon-name-part-type="species" reg="bambusoides">bambusoides</tp:taxon-name-part></tp:taxon-name></italic>.</p></tp:treatment-sec><tp:treatment-sec sec-type="Notes"><title>Notes</title><p>In the original description, the antenna of this species was 13-segmented. However, it was a mistake in the email from the author. This species is really 11-segmented, but two segments are artificially repeated in the line drawing.</p></tp:treatment-sec><tp:treatment-sec><!--Section generated to contain objects referenced in tp:taxon-treatment.--><fig id="F10997893" position="float" orientation="portrait"><object-id xmlns:xlink="http://www.w3.org/1999/xlink" content-type="arpha" xlink:type="simple">85C2A847-F759-50AC-BC97-C41EFBB62D29</object-id><object-id xmlns:xlink="http://www.w3.org/1999/xlink" content-type="doi" xlink:type="simple">10.3897/BDJ.12.e118599.figure2</object-id><label>Figure 2.</label><caption><p><italic><tp:taxon-name><tp:taxon-name-part taxon-name-part-type="genus" reg="Trioxys">Trioxys</tp:taxon-name-part><tp:taxon-name-part taxon-name-part-type="species" reg="remaudierei">remaudierei</tp:taxon-name-part></tp:taxon-name></italic>: <bold>A</bold> Habitus; <bold>B</bold> Antenna; <bold>C</bold> F1 and F2; <bold>D</bold> Head; <bold>E</bold> Mesoscutum; <bold>F</bold> Propodeum; <bold>G</bold> Ovipositor; <bold>H</bold> Prong; <bold>I</bold> Dorsal view of petiole; <bold>J</bold> Lateral view of petiole; <bold>K</bold> Forewing.</p></caption><graphic xmlns:xlink="http://www.w3.org/1999/xlink" xlink:href="bdj-12-e118599-g002.jpg" position="float" id="oo_958697.jpg" orientation="portrait" xlink:type="simple"><uri content-type="original_file" xlink:type="simple">https://binary.pensoft.net/fig/958697</uri></graphic></fig></tp:treatment-sec><ref-list><ref id="B10998121"><element-citation xmlns:xlink="http://www.w3.org/1999/xlink" publication-type="article" xlink:type="simple"><person-group person-group-type="author"><name name-style="western"><surname>Rakhshani</surname><given-names>Ehsan</given-names></name><name name-style="western"><surname>Pons</surname><given-names>Xavier</given-names></name><name name-style="western"><surname>Lumbierres</surname><given-names>Belén</given-names></name><name name-style="western"><surname>Havelka</surname><given-names>Jan</given-names></name><name name-style="western"><surname>Pérez Hidalgo</surname><given-names>Nicolás</given-names></name><name name-style="western"><surname>Tomanović</surname><given-names>Željko</given-names></name><name name-style="western"><surname>Starý</surname><given-names>Petr</given-names></name></person-group><year>2017</year><article-title>A new parasitoid (<tp:taxon-name><tp:taxon-name-part taxon-name-part-type="order">Hymenoptera</tp:taxon-name-part></tp:taxon-name>: <tp:taxon-name><tp:taxon-name-part taxon-name-part-type="family">Braconidae</tp:taxon-name-part></tp:taxon-name>: <tp:taxon-name><tp:taxon-name-part taxon-name-part-type="subfamily">Aphidiinae</tp:taxon-name-part></tp:taxon-name>) of the invasive bamboo aphids <italic><tp:taxon-name><tp:taxon-name-part taxon-name-part-type="genus" reg="Takecallis">Takecallis</tp:taxon-name-part></tp:taxon-name></italic> spp. (<tp:taxon-name><tp:taxon-name-part taxon-name-part-type="order">Hemiptera</tp:taxon-name-part></tp:taxon-name>: <tp:taxon-name><tp:taxon-name-part taxon-name-part-type="family">Aphididae</tp:taxon-name-part></tp:taxon-name>) from Western Europe</article-title><source>Journal of Natural History</source><volume>51</volume><fpage>1237</fpage><lpage>1248</lpage><pub-id pub-id-type="doi">10.1080/00222933.2017.1327622</pub-id></element-citation></ref></ref-list></tp:taxon-treatment>
